# Supplementary material for: Association of the Endothelial Nitric Oxide Synthase Gene T786C Polymorphism with In-Stent Restenosis in Chinese Han Patients with Coronary Artery Disease Treated with Drug-Eluting Stent
Source: PLoS One. 2017 Jan 27;12(1):e0170964. doi: 10.1371/journal.pone.0170964 (PMC5271353; doi:10.1371/journal.pone.0170964)
Supplement: S1 Dataset — (XLS) [file pone.0170964.s001.xls]

## Sheet: Sheet1
id	age	sex	rs1799983	rs2070744	rs1800469	rs1799752	rs5186	rs3025039	group1	group2
1	65	1	GG	TC	CT	ID	AA	CC	non-ISR	eligible
2	65	1	GG	TT	TT	II	AC	CC	ISR	eligible
3	64	1	GG	TT	CT	DD	AA	CC	non-ISR	eligible
4	57	1	GG	TT	TT	ID	AA	TT	ISR	eligible
5	73	1	GG	TT	CT	ID	AA	CC	ISR	eligible
6	66	1	GG	TT	CT	ID	AA	CC	non-ISR	eligible
7	63	1	GA	TC	CC	DD	AA	CC	ISR	eligible
8	69	1	GA	TC	CT	II	AA	CT	non-ISR	eligible
9	60	1	GG	TT	CT	ID	AC	CC	non-ISR	eligible
10	61	2	GG	TT	CC	DD	AA	CC	non-ISR	eligible
11	64	1	GG	TT	CT	DD	AA	CT	non-ISR	eligible
12	53	1	GG	TC	CC	II	AA	CT	non-ISR	eligible
13	54	1	GG	TT	CT	ID	AA	CC	non-ISR	eligible
14	70	2	GG	TT	CT	ID	AA	CC	non-ISR	eligible
15	68	2	GG	TT	TT	II	AA	CT	non-ISR	eligible
16	62	1	GA	TT	CT	ID	AC	CC	non-ISR	eligible
17	55	1	GG	TT	CC	DD	AA	CT	non-ISR	eligible
18	57	1	GG	TT	TT	II	AA	CC	ISR	eligible
19	69	1	GG	TT	CC	ID	AA	CC	non-ISR	eligible
20	65	1	GG	TT	CT	II	AC	CC	ISR	eligible
21	60	2	GG	TC	CT	ID	AA	TT	non-ISR	eligible
22	64	2	GG	TT	CC	ID	AA	CC	non-ISR	eligible
23	58	2	GG	TT	CT	DD	AA	CT	ISR	eligible
24	62	2	GG	TT	TT	II	AA	CC	non-ISR	eligible
25	67	2	GG	TT	CC	DD	AC	CC	non-ISR	eligible
26	71	2	GG	TT	CT	ID	AA	CC	non-ISR	eligible
27	69	2	GG	TT	TT	ID	AA	CC	non-ISR	eligible
28	58	2	GA	TC	CT	DD	AA	CT	ISR	eligible
29	73	2	GA	TT	CC	II	AC	CC	non-ISR	eligible
30	59	2	GG	TT	CC	ID	AA	CC	non-ISR	eligible
31	60	1	GG	TT	CC	II	AA	CT	non-ISR	eligible
32	62	1	NA	TT	TT	ID	AC	CC	non-ISR	eligible
33	48	1	GG	TT	CT	DD	AA	CC	non-ISR	eligible
34	70	1	GA	TT	CC	II	AA	CC	non-ISR	eligible
35	66	2	GG	TT	TT	ID	AA	CC	non-ISR	eligible
36	54	2	GG	TT	CT	DD	AA	CC	non-ISR	eligible
37	49	1	GA	TC	TT	ID	AA	CC	non-ISR	eligible
38	56	1	GG	TT	CT	II	AC	CT	non-ISR	eligible
39	53	1	GG	TT	CC	II	AA	CC	non-ISR	eligible
40	58	1	GA	TC	CT	DD	AA	CC	non-ISR	eligible
41	64	1	GA	CC	TT	II	AC	CC	ISR	eligible
42	67	1	GG	TT	CC	ID	AA	CC	non-ISR	eligible
43	58	2	GG	TT	CT	II	AA	CC	non-ISR	eligible
44	52	1	GG	TT	TT	DD	AA	CT	non-ISR	eligible
45	59	1	GG	TT	CC	II	AA	CC	ISR	eligible
46	52	2	GA	TT	CT	DD	AA	CC	non-ISR	eligible
47	50	2	GG	TT	CT	ID	AA	CT	non-ISR	eligible
48	57	1	GA	TC	CT	ID	AA	CC	non-ISR	eligible
49	65	1	GG	TT	TT	ID	AA	CC	non-ISR	eligible
50	68	1	GA	TT	CT	DD	AC	CT	non-ISR	eligible
51	52	1	GG	TT	CC	ID	AC	CC	ISR	eligible
52	59	1	GG	TT	CC	DD	AA	CT	non-ISR	eligible
53	52	1	GG	TT	CT	ID	AA	CC	non-ISR	eligible
54	50	2	GG	TT	CT	II	AA	CC	non-ISR	eligible
55	49	2	GG	TT	CT	ID	AA	CT	non-ISR	eligible
56	65	1	GG	TT	TT	ID	AC	CC	non-ISR	eligible
57	68	1	GA	TC	TT	II	AA	CC	non-ISR	eligible
58	71	1	GG	TT	CT	ID	AA	CT	non-ISR	eligible
59	58	1	GG	TC	CT	II	AA	CC	non-ISR	eligible
60	58	1	GG	TT	CT	NA	AA	CC	non-ISR	eligible
61	73	1	GG	TT	CT	ID	AA	TT	non-ISR	eligible
62	59	1	GG	TT	TT	ID	AA	CC	non-ISR	eligible
63	60	1	GG	TC	CT	DD	AC	CC	non-ISR	eligible
64	62	1	GG	TT	CC	ID	AA	CC	non-ISR	eligible
65	48	1	GG	TT	CT	II	AA	CC	ISR	eligible
66	70	1	GG	TT	CC	DD	AA	CT	non-ISR	eligible
67	66	1	GA	TC	CC	II	AC	CC	ISR	eligible
68	54	1	GG	TT	TT	DD	AA	CC	ISR	eligible
69	49	1	GG	TT	CT	II	AA	CT	non-ISR	eligible
70	56	1	GG	TT	CC	ID	AA	CC	ISR	eligible
71	53	1	GA	TC	CT	DD	AA	CC	non-ISR	eligible
72	71	1	GG	TT	CC	ID	AA	CT	non-ISR	eligible
73	69	1	GG	TT	CT	DD	AA	CC	non-ISR	eligible
74	58	1	GG	TC	TT	ID	AC	CC	non-ISR	eligible
75	73	1	GG	TT	CT	ID	AA	CC	non-ISR	eligible
76	59	1	GG	TT	CT	ID	AA	CT	ISR	eligible
77	60	1	GG	TT	CC	DD	AA	CC	non-ISR	eligible
78	62	1	GG	TT	TT	II	AC	CC	non-ISR	eligible
79	48	1	GG	TC	CT	DD	AA	CT	non-ISR	eligible
80	70	1	GG	TT	CC	DD	AA	CC	non-ISR	eligible
81	66	1	GG	TT	CT	ID	AA	CT	non-ISR	eligible
82	54	1	GA	TT	TT	II	AA	CC	non-ISR	eligible
83	49	1	GA	TC	CT	ID	AA	CT	ISR	eligible
84	56	1	GA	TC	CT	ID	AA	CT	non-ISR	eligible
85	53	2	GG	TT	CC	II	AC	CC	non-ISR	eligible
86	66	1	GA	CC	CT	ID	AA	CC	non-ISR	eligible
87	54	2	GG	TT	CC	ID	AA	CC	non-ISR	eligible
88	60	1	GG	TT	CT	II	CC	CT	non-ISR	eligible
89	56	1	GG	TT	TT	ID	AA	CC	non-ISR	eligible
90	53	1	GA	TT	CC	DD	AA	CC	non-ISR	eligible
91	65	1	GG	TT	CT	II	AC	CT	non-ISR	eligible
92	69	1	GG	TT	CT	II	AA	CC	ISR	eligible
93	58	2	GG	TT	CC	ID	AA	TT	non-ISR	eligible
94	63	1	GG	TC	CT	ID	AA	CC	non-ISR	eligible
95	56	1	GG	TC	CT	DD	AA	CC	non-ISR	eligible
96	53	1	GG	TT	CC	ID	AA	CC	non-ISR	eligible
97	66	1	GG	TT	CT	ID	AA	CT	non-ISR	eligible
98	54	1	GG	TC	CC	DD	AC	CC	non-ISR	eligible
99	58	1	GA	TT	TT	ID	AA	CC	non-ISR	eligible
100	56	1	GG	TT	CC	ID	AA	CT	ISR	eligible
101	53	2	GA	TT	CT	ID	AA	CC	non-ISR	eligible
102	65	1	GG	TT	CC	ID	AC	CT	non-ISR	eligible
103	65	2	GG	TC	CT	DD	AA	CC	non-ISR	eligible
104	58	2	GA	TT	CC	DD	AA	CC	non-ISR	eligible
105	63	1	GG	TC	CT	ID	AA	CC	non-ISR	eligible
106	56	2	GG	TT	CT	ID	AC	CC	non-ISR	eligible
107	53	1	GG	TC	TT	II	AA	CC	non-ISR	eligible
108	66	1	GG	TT	TT	ID	AA	CT	ISR	eligible
109	54	1	GG	TT	CC	ID	AA	CC	non-ISR	eligible
110	58	1	GG	TT	TT	ID	AA	CC	non-ISR	eligible
111	56	1	GA	TC	CT	ID	AA	CC	ISR	eligible
112	53	1	GA	TT	CC	DD	AA	CT	non-ISR	eligible
113	65	1	GA	TT	CC	II	AA	CC	non-ISR	eligible
114	69	2	GG	TT	CT	ID	AA	CC	non-ISR	eligible
115	58	2	GG	TC	TT	ID	AA	CT	non-ISR	eligible
116	63	1	GG	TT	CT	ID	AA	CC	non-ISR	eligible
117	56	1	GA	TT	CT	II	AA	CC	non-ISR	eligible
118	53	1	GG	TT	CT	ID	AA	CT	non-ISR	eligible
119	66	1	GG	TC	CT	DD	AA	CC	ISR	eligible
120	54	1	GA	TC	CC	ID	AA	CC	non-ISR	eligible
121	59	1	GG	TT	CT	ID	AC	CC	non-ISR	eligible
122	56	1	GG	TT	CC	ID	AA	CT	non-ISR	eligible
123	53	1	GG	TT	TT	ID	AA	CC	non-ISR	eligible
124	65	1	GG	TT	TT	II	AA	CT	non-ISR	eligible
125	69	1	GG	TT	CC	ID	AA	CC	non-ISR	eligible
126	58	1	GG	TT	CC	ID	AA	CC	non-ISR	eligible
127	63	1	GG	TC	CT	II	AA	CC	non-ISR	eligible
128	56	1	GA	TT	CT	DD	AA	CC	non-ISR	eligible
129	53	1	GG	TT	CC	DD	AA	CC	non-ISR	eligible
130	66	1	GG	TT	TT	ID	AA	CT	non-ISR	eligible
131	54	1	GA	TT	CC	ID	AC	CC	non-ISR	eligible
132	64	1	GG	TT	CT	ID	AA	CC	non-ISR	eligible
133	56	1	GG	TC	CC	ID	AA	CT	non-ISR	eligible
134	53	1	GA	CC	CT	DD	AA	CT	non-ISR	eligible
135	65	1	GG	TT	TT	II	AA	CC	non-ISR	eligible
136	69	1	GG	TT	CT	ID	AA	CC	non-ISR	eligible
137	58	2	GG	TT	CC	II	AA	CC	ISR	eligible
138	63	2	GA	TC	CT	ID	AA	CC	ISR	eligible
139	49	1	GG	TT	CC	ID	AA	CT	non-ISR	eligible
140	56	2	GG	TC	CT	II	AA	CC	non-ISR	eligible
141	53	2	GG	TT	CT	ID	AA	CC	non-ISR	eligible
142	65	2	GG	TT	CT	ID	AA	CT	non-ISR	eligible
143	69	2	GG	TT	TT	DD	AA	CC	non-ISR	eligible
144	58	1	GA	TT	TT	ID	AA	CT	non-ISR	eligible
145	63	1	GA	TC	CT	II	AA	CC	non-ISR	eligible
146	56	2	GG	TT	CT	DD	AC	CC	non-ISR	eligible
147	53	1	GG	TT	TT	DD	AA	CC	non-ISR	eligible
148	66	1	AA	TT	CT	ID	AA	CT	non-ISR	eligible
149	54	2	GG	TC	CT	ID	AA	CC	non-ISR	eligible
150	64	2	GG	TT	CC	ID	AA	CC	non-ISR	eligible
151	56	1	GG	TT	TT	ID	AA	CC	non-ISR	eligible
152	53	2	GG	TT	CT	II	AA	CC	non-ISR	eligible
153	54	1	GG	TT	CT	DD	AA	TT	non-ISR	eligible
154	70	1	GA	TT	TT	ID	AA	CC	non-ISR	eligible
155	56	1	GG	TT	CC	II	AA	CC	non-ISR	eligible
156	53	1	GA	TC	CT	ID	AA	CC	non-ISR	eligible
157	65	2	GG	TT	CC	II	AA	CT	non-ISR	eligible
158	69	1	GG	TT	CT	II	AA	CC	non-ISR	eligible
159	58	1	GG	TT	TT	ID	AC	CT	ISR	eligible
160	63	2	GG	TT	CT	ID	AA	CC	non-ISR	eligible
161	56	1	GA	TT	CC	ID	AA	CC	non-ISR	eligible
162	53	1	GG	TT	CT	ID	AA	CC	non-ISR	eligible
163	66	1	GG	TT	CT	II	AC	CT	non-ISR	eligible
164	54	1	GG	TT	CC	II	AA	CT	non-ISR	eligible
165	60	1	GG	TC	CT	DD	AA	CC	ISR	eligible
166	56	1	GG	TT	TT	II	AA	CC	non-ISR	eligible
167	53	1	GA	TT	TT	ID	AA	CC	non-ISR	eligible
168	65	1	GA	TC	CC	ID	AA	CT	non-ISR	eligible
169	69	2	GG	TT	CT	ID	AA	CC	non-ISR	eligible
170	58	1	GG	TT	CC	II	AA	CT	non-ISR	eligible
171	63	2	GA	TC	CT	ID	AA	CC	non-ISR	eligible
172	56	1	GG	TT	CT	ID	AA	CC	non-ISR	eligible
173	53	1	GG	TT	CT	II	AA	CT	non-ISR	eligible
174	66	2	GG	TT	CT	DD	AA	CC	ISR	eligible
175	54	1	GA	TC	CC	ID	AC	CC	ISR	eligible
176	68	2	GG	TT	CT	ID	AA	CC	non-ISR	eligible
177	56	2	GA	TT	CC	DD	AA	CT	non-ISR	eligible
178	53	2	GG	TT	TT	II	AA	CC	non-ISR	eligible
179	65	1	GA	TC	TT	ID	AC	CT	non-ISR	eligible
180	69	2	GA	TC	CT	ID	AA	CC	non-ISR	eligible
181	58	1	AA	CC	CT	II	AA	CT	non-ISR	eligible
182	63	1	GG	TT	TT	ID	AA	CC	non-ISR	eligible
183	56	1	GG	TT	CC	II	AA	CC	non-ISR	eligible
184	53	2	GG	TT	CC	ID	AA	CC	non-ISR	eligible
185	66	2	GG	TT	CT	ID	AA	CT	ISR	eligible
186	54	1	GG	TT	TT	II	AA	CC	non-ISR	eligible
187	49	1	GG	TC	CT	ID	AA	CC	non-ISR	eligible
188	56	2	GG	TT	TT	ID	AA	CC	non-ISR	eligible
189	53	2	GA	TT	TT	II	AA	CC	non-ISR	eligible
190	65	1	GA	TC	CC	DD	AA	CT	non-ISR	eligible
191	69	1	GG	TT	CC	ID	AA	CC	ISR	eligible
192	58	1	GA	TC	CT	ID	AA	CT	ISR	eligible
193	63	1	GA	TC	CT	DD	AC	CC	non-ISR	eligible
194	56	1	GG	TT	CC	ID	AA	CT	non-ISR	eligible
195	53	1	GG	TT	CT	ID	AA	CC	non-ISR	eligible
196	66	2	GG	TT	CT	ID	AA	CC	non-ISR	eligible
197	54	1	GG	TT	TT	II	AA	CC	non-ISR	eligible
198	63	1	GG	TT	TT	II	AA	CC	non-ISR	eligible
199	56	1	GG	TC	CT	ID	AC	CT	non-ISR	eligible
200	53	1	GG	TT	CT	ID	AA	CC	non-ISR	eligible
201	65	1	GA	TC	TT	ID	AA	CC	non-ISR	eligible
202	69	1	GG	TT	CC	II	AA	CC	non-ISR	eligible
203	58	1	GA	TT	CT	II	AA	CC	non-ISR	eligible
204	63	1	GG	TC	CT	ID	AC	CT	non-ISR	eligible
205	65	1	GA	TC	CT	ID	AA	CC	non-ISR	eligible
206	56	2	GG	TT	TT	ID	AA	CC	non-ISR	eligible
207	53	1	GG	TT	TT	DD	AA	CC	non-ISR	eligible
208	65	1	GA	TT	CT	ID	AA	CC	non-ISR	eligible
209	69	1	GG	TT	CC	ID	AA	TT	non-ISR	eligible
210	58	2	GG	TT	TT	ID	AA	CC	non-ISR	eligible
211	63	2	GG	TT	CT	ID	AA	CT	non-ISR	eligible
212	56	1	GG	TC	TT	DD	AA	CC	non-ISR	eligible
213	53	1	GA	TC	CC	DD	AA	CC	non-ISR	eligible
214	66	1	GG	TT	CC	ID	AA	CC	non-ISR	eligible
215	54	1	GG	TT	CT	II	AA	CT	non-ISR	eligible
216	49	1	GG	TT	CT	ID	AA	CC	non-ISR	eligible
217	54	2	GA	TT	CC	ID	AC	CT	non-ISR	eligible
218	58	2	AA	TC	CT	II	AA	CT	non-ISR	eligible
219	56	2	GG	TT	CT	ID	AA	CC	non-ISR	eligible
220	63	2	GG	TT	TT	II	AA	CC	ISR	eligible
221	65	2	GG	TT	TT	ID	AA	CC	non-ISR	eligible
222	69	2	GA	CC	CT	ID	AC	CC	ISR	eligible
223	58	2	GG	TT	CT	II	AA	CC	non-ISR	eligible
224	63	2	GG	TT	CT	ID	AA	CT	ISR	eligible
225	56	2	GG	TT	CT	DD	AA	CT	non-ISR	eligible
226	53	2	GG	TC	CC	ID	AC	CC	non-ISR	eligible
227	66	1	GG	TT	CC	ID	AA	CC	non-ISR	eligible
228	54	1	GA	TC	TT	DD	AA	CT	non-ISR	eligible
229	49	1	GG	TT	CT	ID	AA	CC	non-ISR	eligible
230	56	1	GA	TC	CT	DD	AA	CT	ISR	eligible
231	53	2	GG	TT	CT	ID	AA	CC	non-ISR	eligible
232	65	2	GA	TT	CT	DD	AA	CC	non-ISR	eligible
233	69	1	GG	TT	TT	ID	AA	TT	non-ISR	eligible
234	58	1	GG	TC	TT	ID	AA	CC	non-ISR	eligible
235	63	1	GG	TT	CC	II	AA	CC	ISR	eligible
236	56	1	GG	TT	CT	II	AA	CC	non-ISR	eligible
237	53	1	GG	TT	CT	II	AA	CT	ISR	eligible
238	66	1	GA	TC	CC	ID	AA	CC	non-ISR	eligible
239	54	2	GA	TT	CC	DD	AA	CT	non-ISR	eligible
240	67	1	AA	CC	CT	ID	AA	CC	non-ISR	eligible
241	56	1	GG	TT	CT	ID	AA	CT	non-ISR	eligible
242	53	2	GA	TC	CT	II	AA	CC	non-ISR	eligible
243	65	1	GG	TC	CT	ID	AA	CC	non-ISR	eligible
244	69	1	GG	TT	CT	II	AA	CT	non-ISR	eligible
245	69	1	GG	TT	CT	ID	AA	CC	ISR	eligible
246	63	1	GG	TT	TT	DD	AA	CC	non-ISR	eligible
247	56	1	GG	TT	CC	DD	AA	CC	non-ISR	eligible
248	53	1	GG	TT	TT	ID	AA	CC	non-ISR	eligible
249	66	1	GA	TT	CT	DD	AA	CT	non-ISR	eligible
250	54	2	GA	TC	CT	II	AA	CC	non-ISR	eligible
251	69	2	GA	TC	TT	ID	AA	CC	ISR	eligible
252	56	1	GG	TT	TT	ID	AA	CC	non-ISR	eligible
253	63	1	GG	TC	CT	II	AA	CC	non-ISR	eligible
254	65	1	GG	TT	TT	ID	AA	TT	non-ISR	eligible
255	69	1	GG	TT	CT	ID	AA	CC	non-ISR	eligible
256	58	1	GG	TT	CC	DD	AA	CC	non-ISR	eligible
257	63	1	GG	TT	CT	ID	AA	CC	non-ISR	eligible
258	56	1	GA	TT	CC	II	AA	CC	non-ISR	eligible
259	64	1	GG	TT	CT	ID	AA	CC	non-ISR	eligible
260	66	1	GG	TT	CT	DD	AA	CC	non-ISR	eligible
261	54	1	GG	TT	CT	ID	AA	CT	non-ISR	eligible
262	49	1	GA	TC	TT	DD	AC	CC	non-ISR	eligible
263	56	1	GG	TT	CT	II	AA	CC	non-ISR	eligible
264	64	1	AA	CC	CC	II	AA	CC	ISR	eligible
265	65	1	GG	TT	TT	II	AA	CC	non-ISR	eligible
266	69	1	GG	TT	CT	DD	AA	CC	non-ISR	eligible
267	58	1	GG	TT	TT	ID	AA	CT	non-ISR	eligible
268	63	1	GG	TT	CT	ID	AC	CC	non-ISR	eligible
269	68	1	GG	TC	CC	DD	AA	CC	ISR	eligible
270	56	1	GG	TT	CT	ID	AA	CC	ISR	eligible
271	59	1	GG	TT	CC	ID	AA	CT	non-ISR	eligible
272	65	1	GA	TC	CT	ID	AA	CC	ISR	eligible
273	69	1	GG	TT	CT	ID	AA	CC	non-ISR	eligible
274	58	1	GG	TC	CT	ID	AA	CC	non-ISR	eligible
275	68	1	GG	TT	CC	II	AA	CT	ISR	eligible
276	71	1	GG	TT	CC	ID	AA	CC	non-ISR	eligible
277	68	1	GG	TT	CT	ID	AA	CT	non-ISR	eligible
278	66	1	GA	TC	CC	DD	AA	CC	non-ISR	eligible
279	54	1	GG	TT	CT	DD	AA	CC	non-ISR	eligible
280	53	1	GG	TT	CC	ID	AA	CT	ISR	eligible
281	53	2	GG	TT	CT	ID	AA	CC	non-ISR	eligible
282	66	2	GG	TT	CT	ID	AA	CC	non-ISR	eligible
283	54	2	GG	TT	TT	ID	AA	CT	non-ISR	eligible
284	66	1	GG	TT	TT	II	AA	CC	non-ISR	eligible
285	56	1	GG	TC	CT	ID	AA	CC	non-ISR	eligible
286	53	1	GG	TT	CT	II	AC	CC	non-ISR	eligible
287	65	1	GA	TC	CC	DD	AA	TT	non-ISR	eligible
288	69	1	GG	TT	TT	ID	AA	CC	non-ISR	eligible
289	58	2	GG	TT	CT	II	AA	CC	non-ISR	eligible
290	63	1	GG	TT	CC	ID	AA	CC	non-ISR	eligible
291	65	1	GG	TT	CT	DD	AA	CT	ISR	eligible
292	56	1	GA	TC	CT	ID	AA	CC	ISR	eligible
293	69	1	GG	TT	CC	ID	AA	CC	non-ISR	eligible
294	65	1	GG	TT	CC	II	AC	CC	non-ISR	eligible
295	69	1	GG	TT	TT	ID	AA	CT	non-ISR	eligible
296	58	1	GA	TT	CT	ID	AA	CC	non-ISR	eligible
297	67	2	GG	TT	TT	II	AA	CC	non-ISR	eligible
298	66	1	GG	TT	CT	DD	AA	CC	non-ISR	eligible
299	54	2	GG	TT	CC	DD	AC	CC	non-ISR	eligible
300	53	2	GG	TT	TT	ID	AA	CT	ISR	eligible
301	56	1	GA	TC	CT	II	AA	CT	non-ISR	eligible
302	63	2	GA	TC	CT	DD	AA	CC	non-ISR	eligible
303	65	1	GG	TT	TT	ID	AA	CC	non-ISR	eligible
304	69	1	GG	TT	CC	ID	AA	CC	non-ISR	eligible
305	58	1	GA	TT	TT	DD	AA	CC	non-ISR	eligible
306	63	1	GG	TT	CT	II	AA	CT	non-ISR	eligible
307	67	1	GG	TT	CT	II	AA	CC	non-ISR	eligible
308	56	1	GG	TT	CC	DD	AA	CC	non-ISR	eligible
309	65	1	GG	TT	TT	ID	AA	CT	ISR	eligible
310	65	2	GG	TT	CT	DD	AA	CC	non-ISR	eligible
311	69	2	GA	TC	CT	ID	AA	CC	ISR	eligible
312	58	1	GG	TT	CC	ID	AA	CC	non-ISR	eligible
313	68	1	GG	TT	CT	ID	AC	CT	non-ISR	eligible
314	66	1	GA	TC	CT	ID	AA	CC	non-ISR	eligible
315	67	1	AA	CC	CC	II	AA	CT	non-ISR	eligible
316	69	1	GA	TC	TT	ID	AA	CC	ISR	eligible
317	56	1	GG	TT	CC	II	AA	CC	non-ISR	eligible
318	53	1	GG	TT	CT	II	AA	CC	non-ISR	eligible
319	65	1	GG	TT	CT	DD	AA	CT	non-ISR	eligible
320	69	1	GG	TT	TT	ID	AA	CC	non-ISR	eligible
321	64	1	GA	TC	CT	ID	AA	CC	non-ISR	eligible
322	63	1	GG	TT	TT	ID	AA	CT	non-ISR	eligible
323	49	1	GG	TT	CT	II	AA	CC	non-ISR	eligible
324	56	1	GA	TC	CC	DD	AC	CC	non-ISR	eligible
325	60	1	GG	TT	CT	II	AA	CT	non-ISR	eligible
326	65	1	GG	TT	CC	II	AA	CC	non-ISR	eligible
327	69	1	GG	TT	TT	ID	AA	CC	non-ISR	eligible
328	58	1	GG	TT	CC	ID	AA	CC	non-ISR	eligible
329	56	1	GA	TT	CT	DD	AA	CT	non-ISR	eligible
330	58	1	GG	TT	TT	II	AA	CC	ISR	eligible
331	65	1	GG	TT	CT	DD	AA	CC	non-ISR	eligible
332	69	1	GA	TC	CC	ID	AA	TT	non-ISR	eligible
333	58	2	GA	TC	CT	II	AA	CC	non-ISR	eligible
334	63	2	GG	TT	TT	ID	AA	CC	non-ISR	eligible
335	56	1	GG	TT	CT	DD	AA	CC	non-ISR	eligible
336	67	1	GA	TC	CT	DD	AA	CC	ISR	eligible
337	65	2	GG	TT	CC	ID	AC	CC	ISR	eligible
338	69	2	GG	TT	CC	DD	AA	CC	non-ISR	eligible
339	58	2	GA	TT	CT	ID	AA	CT	non-ISR	eligible
340	63	1	GG	TT	CT	DD	AA	CC	non-ISR	eligible
341	63	1	GA	TC	CC	ID	AA	CC	non-ISR	eligible
342	70	2	GG	TT	CT	ID	AA	CC	non-ISR	eligible
343	68	2	AA	CC	CT	II	AA	CC	non-ISR	eligible
344	69	2	AA	CC	CT	ID	AC	CC	non-ISR	eligible
345	64	1	GG	CC	CC	II	AA	CC	non-ISR	eligible
346	53	2	GG	TT	CC	ID	AA	CC	non-ISR	eligible
347	66	2	GG	TT	TT	DD	AA	TT	non-ISR	eligible
348	54	2	GA	TC	CT	II	AA	CT	non-ISR	eligible
349	66	1	GG	TT	CC	DD	AC	CC	non-ISR	eligible
350	56	1	GG	TT	TT	ID	AA	CT	non-ISR	eligible
351	53	1	GG	TT	CT	DD	AA	CC	non-ISR	eligible
352	65	1	GA	TC	CT	II	AC	CC	non-ISR	eligible
353	69	1	GG	TT	CT	ID	AA	CT	non-ISR	eligible
354	58	2	GG	TC	CC	II	AA	CC	non-ISR	eligible
355	63	1	GG	TT	TT	ID	AC	CC	non-ISR	eligible
356	65	1	GG	TT	CT	II	AA	CT	non-ISR	eligible
357	56	1	GG	TT	CC	ID	AA	CC	non-ISR	eligible
358	69	1	GA	TC	CT	II	AA	CC	non-ISR	eligible
359	65	1	GG	TT	CC	II	AA	CT	non-ISR	eligible
360	69	1	GG	TT	TT	ID	AA	CC	non-ISR	eligible
361	58	1	GG	TT	CT	II	AC	CC	non-ISR	eligible
362	67	2	GG	TC	CT	II	AA	CT	non-ISR	eligible
363	66	1	GG	TT	CT	ID	AA	TT	non-ISR	eligible
364	54	2	GG	TT	TT	II	AA	CC	non-ISR	eligible
365	53	2	GG	TT	CC	ID	AA	CC	non-ISR	eligible
366	56	1	GG	TT	CC	DD	AA	CT	non-ISR	eligible
367	63	2	GA	TC	TT	ID	AA	CC	non-ISR	eligible
368	65	1	GG	TT	CT	II	AC	CT	non-ISR	eligible
369	69	1	GG	TT	CC	DD	AA	CC	non-ISR	eligible
370	58	1	GG	TT	CC	ID	AC	CT	non-ISR	eligible
371	63	1	GG	TT	TT	II	AA	CC	non-ISR	eligible
372	67	1	GA	TT	CT	II	AA	CC	non-ISR	eligible
373	56	1	GG	TT	CT	II	AA	CT	non-ISR	eligible
374	65	1	GG	TT	TT	ID	AA	CC	non-ISR	eligible
375	65	2	GG	TT	TT	DD	AA	CC	non-ISR	eligible
376	69	2	GA	TC	CC	II	AC	TT	non-ISR	eligible
377	58	1	GG	TT	CT	ID	AA	CC	non-ISR	eligible
378	68	1	GG	TT	TT	II	AC	CC	non-ISR	eligible
379	66	1	GA	TC	CC	ID	AA	CT	non-ISR	eligible
380	67	1	GG	TT	CT	DD	AA	CC	non-ISR	eligible
381	69	1	GG	TT	CT	ID	AC	CC	non-ISR	eligible
382	56	1	GA	TT	CT	II	AA	CT	non-ISR	eligible
383	53	1	GA	TC	TT	II	AA	CC	non-ISR	eligible
384	65	1	GG	TT	TT	II	AC	CC	non-ISR	eligible
385	69	1	GG	TT	CC	ID	AA	TT	non-ISR	eligible
386	64	1	GG	TT	CT	II	AA	CC	non-ISR	eligible
387	63	1	GG	TT	TT	ID	AC	CC	non-ISR	eligible
388	49	1	GA	TC	CC	DD	AC	CT	non-ISR	eligible
389	56	1	GG	TT	CT	II	AA	CC	non-ISR	eligible
390	60	1	GG	TT	CT	ID	AC	CT	non-ISR	eligible
391	65	1	GG	TT	CT	II	AA	CT	non-ISR	eligible
392	69	1	GG	TT	TT	ID	AC	CC	non-ISR	eligible
393	58	1	GG	TT	CC	II	AA	CC	non-ISR	eligible
394	56	1	GG	TT	CT	II	AC	CT	non-ISR	eligible
395	58	1	GG	TT	TT	II	AA	CC	non-ISR	eligible
396	65	1	GG	TT	CC	ID	AC	CC	non-ISR	eligible
397	69	1	GG	TT	CT	II	AA	CT	non-ISR	eligible
398	58	2	GG	TT	CT	ID	AC	CT	non-ISR	eligible
399	63	2	GA	TT	TT	DD	AA	CC	non-ISR	eligible
400	56	1	GA	TC	CC	II	AA	CC	non-ISR	eligible
401	67	1	GG	TT	CT	ID	AC	CT	non-ISR	eligible
402	68	1	GG	TT	CT	II	AA	CC	non-ISR	eligible
403	66	1	GG	TT	CT	DD	AA	CC	non-ISR	eligible
404	54	1	GG	TT	CC	ID	AC	CT	non-ISR	eligible
405	53	1	GG	TT	CC	II	AC	CC	non-ISR	eligible
406	53	2	GG	TT	CT	DD	AA	CC	non-ISR	eligible
407	66	2	GG	TT	CT	ID	AA	CT	non-ISR	eligible
408	54	2	GG	TT	CC	ID	AC	CC	non-ISR	eligible
409	66	1	GG	TT	TT	DD	AA	CT	non-ISR	eligible
410	56	1	GG	TT	CT	ID	AA	CC	non-ISR	eligible
411	53	1	GA	TC	CC	II	AC	CT	non-ISR	eligible
412	65	1	GA	TT	CT	DD	AA	CC	non-ISR	eligible
413	69	1	GG	TT	TT	ID	AA	CC	non-ISR	eligible
414	58	2	GG	TT	CC	ID	CC	TT	non-ISR	eligible
415	63	1	GG	TT	CC	ID	AA	CC	non-ISR	eligible
416	65	1	GA	TC	CT	II	AA	CT	non-ISR	eligible
417	56	1	GG	TT	CC	ID	AC	CC	non-ISR	eligible
418	69	1	GG	TT	CT	ID	AA	CC	non-ISR	eligible
419	65	1	GG	TT	TT	DD	AA	CT	non-ISR	eligible
420	49	1	GG	TT	CC	II	AC	CT	non-ISR	eligible
421	54	2	GG	TT	CT	ID	AA	CC	non-ISR	eligible
422	58	2	GA	TC	CC	II	AA	CT	non-ISR	eligible
423	56	2	GG	TT	TT	ID	AC	CC	non-ISR	eligible
424	63	2	GA	TC	CC	DD	AA	CT	non-ISR	eligible
425	65	2	GG	TT	CC	ID	AA	CC	non-ISR	eligible
426	63	1	GA	TC	CC	DD	AA	CC	excluded	excluded
427	69	1	GA	TC	CT	II	AA	CT	excluded	excluded
428	60	1	GG	TT	CT	ID	AC	CC	excluded	excluded
429	61	2	GG	TT	CC	DD	AA	CC	excluded	excluded
430	60	1	GG	TT	CT	DD	AA	CT	excluded	excluded
431	53	1	GA	TC	CC	ID	AA	CC	excluded	excluded
432	54	1	GG	TT	CT	ID	AA	CC	excluded	excluded
433	70	2	GG	TT	TT	ID	AA	CC	excluded	excluded
434	60	2	GG	TT	TT	II	AA	CT	excluded	excluded
435	62	1	GA	TT	CT	ID	AA	CC	excluded	excluded
436	55	1	GG	TC	CC	DD	AA	CT	excluded	excluded
437	57	1	GG	TT	TT	II	AA	CC	excluded	excluded
438	69	1	GG	TT	CC	ID	AA	CC	excluded	excluded
439	62	1	GG	TT	CT	II	AC	CT	excluded	excluded
440	60	2	AA	TC	CT	ID	AA	CT	excluded	excluded
441	64	2	GG	TT	CC	DD	AA	CC	excluded	excluded
442	58	2	GG	TT	CT	DD	AA	CC	excluded	excluded
443	62	2	GA	TT	TT	ID	AA	CC	excluded	excluded
444	65	2	GG	TT	CC	DD	AC	CC	excluded	excluded
445	58	1	GG	TT	CC	ID	AA	CC	excluded	excluded
446	63	1	GG	TC	TT	II	AA	CC	excluded	excluded
447	60	1	GA	TT	CT	ID	AA	CC	excluded	excluded
448	56	1	GG	TT	CT	II	AA	CT	excluded	excluded
449	65	1	GG	TT	TT	ID	AC	CC	excluded	excluded
450	60	2	GG	TT	TT	DD	AA	CC	excluded	excluded
451	69	2	GA	TC	CC	II	AC	CT	excluded	excluded
452	58	1	GG	TT	CT	ID	AA	CC	excluded	excluded
453	65	1	GG	TT	TT	II	AC	CC	excluded	excluded
454	66	1	GA	TC	CT	ID	AA	CC	excluded	excluded
455	67	1	GG	TT	TT	DD	AA	CC	excluded	excluded
456	68	1	GG	TT	CT	ID	AA	CC	excluded	excluded
457	53	1	GG	TT	CC	DD	AA	CT	excluded	excluded
458	53	2	GG	TT	CT	ID	AA	CC	excluded	excluded
459	66	2	GG	TT	CT	ID	AA	CC	excluded	excluded
460	52	2	GG	TT	CT	ID	AC	CT	excluded	excluded
461	66	1	GG	TT	TT	ID	AA	CC	excluded	excluded
462	56	1	GG	TC	CT	ID	AA	CT	excluded	excluded
463	53	1	GG	TT	CT	II	AC	CC	excluded	excluded
464	65	1	GA	TC	CC	DD	AA	CT	excluded	excluded
465	63	1	GG	TT	TT	ID	AA	CC	excluded	excluded
466	58	2	GG	TT	CT	II	AA	CC	excluded	excluded
467	63	1	GG	TT	CT	ID	AA	CC	excluded	excluded
468	65	1	GG	TT	CT	DD	AA	CC	excluded	excluded
469	56	1	GA	TC	CT	ID	AA	CC	excluded	excluded
470	69	1	GG	TT	CC	ID	AA	CC	excluded	excluded
471	65	1	GG	TT	CC	II	AA	CC	excluded	excluded
472	65	1	GG	TC	CC	II	AA	CT	excluded	excluded
473	69	1	GA	TT	TT	ID	AA	CC	excluded	excluded
474	58	1	GG	TT	CT	II	AC	CC	excluded	excluded
475	67	2	GG	TC	CT	ID	AA	CT	excluded	excluded
476	66	1	GG	TT	CT	ID	AA	TT	excluded	excluded
